# Supplementary material for: The foot drawing method: reliability of measuring foot length and outward rotation in children with clubfoot
Source: BMC Musculoskelet Disord. 2022 May 28;23:506. doi: 10.1186/s12891-022-05465-9 (PMC9145159; doi:10.1186/s12891-022-05465-9)
Supplement: Supplementary file 1 — Additional file 1. [file 12891_2022_5465_MOESM1_ESM.xlsx]

## Sheet: Sheet1
						rater 1 measurements(mm)(°)						Rater 2 measurements(mm)(°)
						FootLength		FootRotation		FotTibiaRotation		FootLength		FootRotation		FotTibiaRotation
patnr	gender	year of birth	uni/bil	R/L	Assessor that drew first	m1	m2	m1	m2	m1	m2	m1	m2	m1	m2	m1	m2
1	m	2016	Uni, r	R	A	178	180	15	20	45	50	179	176	15	15	45	45
1	m	2016	Uni, r	L	A	177	180	15	15	40	40	178	180	20	15	48	47
2	m	2013	Uni, r	R	B	185	180	0	10	17	25	180	175	2	0	22	20
2	m	2013	Uni, r	L	B	203	199	20	20	35	35	198	200	15	15	36	27
3	m	2017	Uni, l	R	A	181	185	20	20	50	45	183	182	27	32	57	60
3	m	2017	Uni, l	L	A	168	174	12	14	35	30	172	170	15	15	35	30
4	m	2016	Bilat	R	B	173	170	25	20	55	50	170	172	15	28	42	62
4	m	2016	Bilat	L	B	171	174	25	20	50	45	169	171	27	25	50	52
5	m	2018	Bilat	R	A	161	159	26	20	51	45	157	163	30	25	60	67
5	m	2018	Bilat	L	A	155	155	23	24	50	55	157	153	30	30	62	59
6	f	2014	Bilat	R	A	188	190	20	20	55	50	184	184	22	23	57	60
6	f	2014	Bilat	L	A	189	186	17	17	52	50	187	185	16	19	50	50
7	m	2016	Uni, l	R	A	163	164	15	20	40	50	165	163	15	27	51	51
7	m	2016	Uni, l	L	A	155	156	15	10	40	30	154	157	15	13	35	30
8	m	2016	Bilat	R	B	168	169	12	23	35	50	167	167	11	13	47	53
8	m	2016	Bilat	L	B	165	167	15	17	48	40	169	170	19	20	48	49
9	f	2017	Bilat	R	B	155	158	25	30	77	75	155	155	20	35	80	76
9	f	2017	Bilat	L	B	154	155	23	24	75	75	154	156	20	35	78	75
10	m	2013	Bilat	R	A	185	186	15	20	30	40	188	185	10	0	22	20
10	m	2013	Bilat	L	A	180	181	10	15	25	30	178	178	5	5	20	15
11	m	2015	Uni, r	R	B	158	160	15	15	35	30	162	158	15	15	26	30
11	m	2015	Uni, r	L	B	168	171	20	20	50	45	170	168	20	17	40	48
12	m	2013	Uni, r	R	B	179	185	5	5	32	30	183	177	10	8	35	30
12	m	2013	Uni, r	L	B	195	190	20	17	45	45	192	195	15	15	35	43
13	m	2014	Uni, l	R	B	200	199	25	25	60	60	199	199	20	20	55	56
13	m	2014	Uni, l	L	B	187	189	20	20	45	45	186	184	20	20	38	35
14	m	2015	Bilat	R	B	174	174	15	10	45	35	173	174	10	18	35	50
14	m	2015	Bilat	L	B	171	170	20	20	37	40	169	168	15	20	30	41
15	m	2017	Uni, l	R	A	151	155	20	20	50	40	150	152	16	20	54	45
15	m	2017	Uni, l	L	A	146	146	10	15	30	40	148	149	20	13	39	30
16	f	2015	Uni, r	R	A	172	169	15	15	30	35	169	170	10	4	33	30
16	f	2015	Uni, r	L	A	182	181	15	15	45	45	179	180	25	8	56	44
17	m	2016	Uni, l	R	A	168	169	15	20	40	50	165	165	25	16	60	59
17	m	2016	Uni, l	L	A	155	155	10	12	35	35	153	152	11	10	32	28
18	f	2017	Uni, l	R	A	160	160	20	20	55	50	158	158	35	20	72	65
18	f	2017	Uni, l	L	A	156	160	23	20	60	60	155	156	35	25	71	67
19	m	2016	Uni, l	R	A	181	180	20	20	45	45	176	179	16	21	55	49
19	m	2016	Uni, l	L	A	160	158	15	17	40	40	159	163	11	15	39	35
	m/male
	F/female		uni/unilaterl	R/right
			bila/bilateral	L/left		m1/measurement 1
						m2/measurement 2
